# Supplementary material for: Safety and Immunogenicity of M2-Deficient, Single Replication, Live Influenza Vaccine (M2SR) in Adults
Source: Vaccines (Basel). 2021 Nov 24;9(12):1388. doi: 10.3390/vaccines9121388 (PMC8707871; doi:10.3390/vaccines9121388)
Supplement: Supplementary file 1 [file vaccines-09-01388-s001.zip]

Archive with 1 entries (1 files):
- vaccines-1450049-supplementary.pdf
